# Supplementary material for: T Regulatory Cell-Associated Tolerance Induction by High-Dose Immunoglobulins in an HLA-Transgenic Mouse Model of Pemphigus
Source: Cells. 2023 May 8;12(9):1340. doi: 10.3390/cells12091340 (PMC10177252; doi:10.3390/cells12091340)
Supplement: Supplementary file 1 [file cells-12-01340-s001.zip]

Archive with 1 entries (1 files):
- cells-2359282-supplementary.pdf
